# Supplementary material for: DNA Methylation-Specific Analysis of G Protein-Coupled Receptor-Related Genes in Pan-Cancer
Source: Genes (Basel). 2022 Jul 7;13(7):1213. doi: 10.3390/genes13071213 (PMC9320183; doi:10.3390/genes13071213)
Supplement: Supplementary file 1 [file genes-13-01213-s001.zip]

Archive with 7 entries (7 files):
- Figure S1.tif
- Table S1.xlsx
- Table S2.xlsx
- Table S3.docx
- Table S4.xlsx
- Table S5.xlsx
- Table S6.xlsx
