# Supplementary material for: DNA Methylation-Specific Analysis of G Protein-Coupled Receptor-Related Genes in Pan-Cancer
Source: Genes (Basel). 2022 Jul 7;13(7):1213. doi: 10.3390/genes13071213 (PMC9320183; doi:10.3390/genes13071213)
Supplement: Supplementary file 1 [file genes-13-01213-s001.zip › Table S1.xlsx]

## Sheet: Table S1
cancer	case(TCGA)	control(TCGA/GEO)	GSE_number
ACC	80	12	GSE131350
CHOL	36	9
BLCA	416	21
BRCA	794	96
CESC	309	6	GSE169622
COAD	309	38
UCEC	436	46
ESCA	186	16
HNSC	530	50
KICH	66	12	GSE156932
KIRC	323	160
KIRP	276	45
LICH	380	50
LUAD	471	32
LUSC	370	42
SKCM	473	10	GSE54939
UVM	80	35	GSE57362
OV	10	4	GSE51820
PAAD	185	10
PCPG	184	5	GSE43293
PRAD	503	50
READ	99	48	GSE48684
STAD	395	26	GSE127857
TGCT	156	128	GSE74104
THYM	124	13	GSE55111
THCA	515	56
