# Supplementary material for: DNA Methylation-Specific Analysis of G Protein-Coupled Receptor-Related Genes in Pan-Cancer
Source: Genes (Basel). 2022 Jul 7;13(7):1213. doi: 10.3390/genes13071213 (PMC9320183; doi:10.3390/genes13071213)
Supplement: Supplementary file 1 [file genes-13-01213-s001.zip › Table S4.xlsx]

## Sheet: Table S4
gene	Entropy
KCNQ1	10.496
OR5L2	6.114
TAS1R2	8.326
RPTOR	8.432
OR5B12	4.672
OR5H6	4.054
OR5L1	3.434
NECAB2	9.154
PENK	4.91
TACR1	10.99
P2RY6	9.163
ADCY2	7.615
GPR26	7.694
NPR3	9.386
GRM7	8.313
OR5A1	5.734
ADCYAP1R1	8.469
SST	6.908
GHSR	5.264
LGR4	10.366
RAPGEF2	6.223
INSR	14.75
HTR1B	5.272
LRP1	9.698
EPHB2	10.135
OR4D11	5.239
GRM1	6.716
OR10Z1	4.558
OR4F6	4.403
OR2T27	6.146
PDE4D	10.884
GRM6	8.174
GPR19	13.384
SSTR1	6.361
HTR1A	4.891
RSPO2	6.507
MTNR1B	7.908
ADCYAP1	5.659
ADRA1A	6.98
GNA15	6.066
ADRB3	6.91
DRD5	5.524
GALR1	5.202
NPY	4.316
PRLHR	6.037
AKAP13	10.483
ADCY8	7.656
TACR3	5.451
IGF2R	11.588
PDGFRB	10.689
GPRC5C	9.724
SRC	11.386
MYC	17.792
GPR182	6.934
PAQR7	9.694
ARRB2	13.35
ARHGEF2	9.381
RGS6	10.574
NLRP6	9.462
PLCE1	9.214
CX3CR1	9.108
OR51I1	5.526
PREX2	6.313
OR2T6	3.852
OR2M3	3.446
OR8K5	1.898
OR51B2	4.411
CNR1	10.61
OR6F1	4.692
OR8U8	10.228
OR12D2	5.58
OR10J3	2.556
OR10J5	2.207
CHRM2	7.3
OR5T1	3.146
ADCY9	9.232
GPR25	8.492
GNB3	5.551
OR10K2	3.481
CRP	3.862
OR10J1	2.055
AGTR1	9.721
GPRC5B	12.279
GNA12	9.087
MRGPRF	9.099
GNRH1	8.973
RXFP4	4.785
ARHGEF12	17.349
IGF1R	8.413
BCL2	11.694
SNX1	12.293
APLNR	8.174
MET	12.161
OR8G1	10.079
HRH1	10.034
KCNMA1	10.595
OPRM1	6.735
CELSR1	9.205
GRIK3	8.461
MAPK3	13.302
FZD1	11.843
OR2G3	4.577
OR5K4	7.328
OR5K2	6.85
OR51B4	4.285
RGS7	7.488
OR1C1	4.412
OR2D3	6.6
LPAR2	7.547
UTS2R	5.762
OR6C65	4.162
OR2M2	3.554
CFTR	4.266
CRHR2	6.754
OR10G8	5.965
RXFP2	8.466
OR10A7	5.016
OR6P1	4.039
GRK5	9.479
CMKLR1	6.278
OPN3	16.064
ARHGEF4	7.934
OR2M1P	4.672
MRGPRX1	7.3
LPAR5	7.569
NPBWR1	3.729
OR2L13	6.778
TAS1R3	5.598
OR8D2	3.714
CXCL14	7.229
ADCY4	7.933
OR6X1	6.268
OR8H2	2.879
NALCN	7.985
VIPR2	9.476
OR10H3	7.33
VEGFA	12.485
CDIPT	8.395
APP	7.606
CXCL2	8.56
GPR39	9.835
NR1I2	9.609
OR5P3	4.689
AKAP12	11.004
CXCR1	7.528
GRIK4	9.484
ADORA1	8.877
SCTR	6.914
KCTD16	8.805
GABBR2	8.261
CAMP	6.867
PIK3R1	10.117
LEP	7.344
OR8B12	4.9
GPR4	10.491
OR14J1	6.398
F2RL3	4.901
PIK3R6	8.164
GPR161	11.905
CHRM1	6.273
GRM4	8.834
GNAT3	7.14
ESR1	5.938
DGKB	4.648
SHANK3	9.904
CDK5R1	7.603
NMU	7.081
GNAL	9.866
FZD7	9.306
