# Supplementary material for: DNA Methylation-Specific Analysis of G Protein-Coupled Receptor-Related Genes in Pan-Cancer
Source: Genes (Basel). 2022 Jul 7;13(7):1213. doi: 10.3390/genes13071213 (PMC9320183; doi:10.3390/genes13071213)
Supplement: Supplementary file 1 [file genes-13-01213-s001.zip › Table S5.xlsx]

## Sheet: Table S5
Gene	ACC	BLCA	BRCA	CESC	CHOL	COAD	ESCA	HNSC	KICH	KIRC	KIRP	LIHC	LUAD	LUSC	OV	PAAD	PCPG	PRAD	READ	SKCM	STAD	TGCT	THCA	THYM	UCEC	UVM
KCNQ1	0.078603	0.18923	0.105097	0.183655	0.0657972	0.116583	0.111247	0.233409	0.127123	0.0672196	0.0567078	0.338527	0.0388673	0.214889	0.236365	0.0932105	0.154335	0.330669	0.0337867	0.252874	0.0985422	0.322058	0.661473	0.23126	0.130071	0.431211
OR5L2	0.238487	0.292639	0.324555	0.158465	0.370054	0.243036	0.298644	0.141862	0.330863	0.295116	0.220932	0.314428	0.219711	0.124652	0.0302846	0.617057	0.185603	0.160466	0.290687	0.296989	0.0192518	0.262689	0.418374	0.559091	0.382943	0.355235
TAS1R2	0.273174	0.348861	0.077236	0.176368	0.0553414	0.0471388	0.245471	0.185906	0.50325	0.458174	0.267193	0.394927	0.151426	0.262634	0.423815	0.511824	0.0755252	0.310023	0.174078	0.405666	0.267022	0.434129	0.565871	0.38264	0.312467	0.366062
RPTOR	0.138402	0.0866262	0.0287771	0.180446	0.0866717	0.0726904	0.0185753	0.0582076	0.451977	0.132486	0.0071253	0.0171927	0.016206	0.288179	0.165153	0.0250769	0.234056	0.210653	0.0873821	0.100922	0.0586864	0.508699	0.491301	0.0095747	0.0829837	0.146011
OR5B12	0.276615	0.265973	0.189557	0.0561693	0.0348956	0.0906411	0.108564	0.0208982	0.448257	0.689867	0.176909	0.310133	0.0387619	0.101833	0.256239	0.428317	0.0792231	0.0346214	0.157041	0.278071	0.0236926	0.00946478	0.28964	0.326628	0.283424	0.237269
OR5H6	0.137833	0.109885	0.0999829	0.0720617	0.0504302	0.0806451	0.110646	0.0623309	0.202364	0.131921	0.106531	0.118341	0.015722	0.103748	0.0926495	0.0961793	0.0711094	0.00306777	0.0885412	0.152051	0.080916	0.0512694	0.847949	0.143259	0.141672	0.0771214
OR5L1	0.374268	0.311559	0.257085	0.0137685	0.236184	0.0596724	0.188042	0.0488688	0.625732	0.416794	0.192004	0.362482	0.0180328	0.131885	0.245585	0.462154	0.204748	0.213077	0.166931	0.0697672	0.0980445	0.0298286	0.328775	0.622048	0.322171	0.469238
NECAB2	0.0171536	0.192291	0.0512118	0.17647	0.0465308	0.17637	0.148505	0.189773	0.276421	0.0871358	0.062432	0.0429758	0.105668	0.166428	0.177079	0.0503597	0.086972	0.248842	0.192345	0.0460366	0.150786	0.179462	0.176016	0.124956	0.11035	0.807655
PENK	0.211431	0.136797	0.041101	0.217259	0.00667093	0.653259	0.0491221	0.10159	0.187532	0.0200952	0.202667	0.137718	0.0138295	0.148756	0.181733	0.0365057	0.279547	0.0108592	0.720453	0.203873	0.193914	0.213951	0.146889	0.198997	0.232837	0.180339
TACR1	0.034444	0.151118	0.00282645	0.199374	0.231014	0.185861	0.217234	0.177872	0.25419	0.0894079	0.0582567	0.288174	0.0397321	0.0960327	0.120706	0.0464752	0.0192984	0.568808	0.168578	0.135916	0.216561	0.279141	0.442218	0.711826	0.00662067	0.471829
P2RY6	0.242835	0.294979	0.121993	0.289438	0.207362	0.184306	0.194558	0.276535	0.328357	0.505694	0.0386094	0.307486	0.102574	0.241851	0.287441	0.16574	0.0835824	0.303399	0.144437	0.0943314	0.238166	0.463115	0.251988	0.095132	0.000997336	0.536885
ADCY2	0.212585	0.25021	0.0439818	0.151467	0.1632	0.0757354	0.189212	0.147078	0.107746	0.255723	0.163086	0.285069	0.132098	0.186195	0.243629	0.14561	0.339566	0.265905	0.154378	0.0995866	0.142193	0.184357	0.440143	0.354446	0.214142	0.714931
GPR26	0.323204	0.136294	0.0714761	0.243781	0.240986	0.621623	0.000685896	0.191213	0.135089	0.0308545	0.042863	0.378377	0.120533	0.00999407	0.359532	0.137703	0.220333	0.10069	0.467683	0.331923	0.209258	0.186525	0.0589358	0.574092	0.0669244	0.0109308
NPR3	0.0493747	0.119776	0.0639167	0.366514	0.157423	0.216725	0.197487	0.131884	0.298985	0.258492	0.128798	0.162134	0.0313124	0.195833	0.26449	0.0522173	0.43558	0.32854	0.314486	0.393899	0.0221646	0.314248	0.56442	0.169779	0.0549937	0.315555
GRM7	0.300548	0.26613	0.162824	0.100973	0.0576172	0.237762	0.132081	0.027538	0.174262	0.240962	0.150593	0.352528	0.058013	0.086051	0.167669	0.140468	0.0215994	0.203363	0.101296	0.32847	0.0760549	0.236948	0.282349	0.647472	0.164349	0.262592
OR5A1	0.228075	0.228143	0.151364	0.0945084	0.0742882	0.0506435	0.192454	0.120536	0.301637	0.320469	0.267983	0.247203	0.0164409	0.18676	0.279587	0.4092	0.0646258	0.168358	0.151385	0.139975	0.0849814	0.0212544	0.720413	0.27921	0.239169	0.29226
ADCYAP1R1	0.115122	0.23296	0.234681	0.0854019	0.245014	0.0700904	0.161256	0.122099	0.131249	0.30221	0.224572	0.342456	0.0705612	0.125203	0.0590586	0.177203	0.236546	0.1669	0.149188	0.324703	0.109924	0.245701	0.657544	0.401416	0.203345	0.0362035
SST	0.34937	0.171358	0.0475021	0.198678	0.0689116	0.65063	0.0426288	0.104619	0.0716557	0.0879198	0.0795458	0.258248	0.241727	0.0910167	0.123144	0.108889	0.251698	0.000331405	0.419226	0.228247	0.0501694	0.260266	0.0915718	0.0171928	0.227566	0.196765
GHSR	0.278142	0.00489173	0.0317326	0.482069	0.0978499	0.585786	0.137454	0.129062	0.223339	0.0707063	0.23944	0.128699	0.178742	0.000258504	0.226466	0.0425784	0.290156	0.0347547	0.709844	0.250491	0.0618021	0.248209	0.189406	0.265969	0.302508	0.233126
LGR4	0.14637	0.106963	0.024845	0.0812539	0.165064	0.0155533	0.0968401	0.0625095	0.289801	0.0292315	0.202716	0.0249065	0.132656	0.0157079	0.692363	0.074681	0.290877	0.163128	0.00652071	0.0681582	0.091059	0.307637	0.023755	0.0546973	0.0591426	0.266242
RAPGEF2	0.357069	0.0942804	0.0532889	0.490087	0.329824	0.408904	0.148729	0.159667	0.343742	0.24409	0.271463	0.339102	0.299428	0.19525	0.275571	0.0786793	0.173522	0.547852	0.333578	0.30118	0.138089	0.452148	0.323385	0.322029	0.0919277	0.237925
INSR	0.300421	0.0317816	0.00442325	0.288252	0.21057	0.00720014	0.0456976	0.171643	0.102435	0.0874689	0.052121	0.0495599	0.201054	0.111444	0.0525769	0.25847	0.501358	0.0862805	0.160386	0.334539	0.105152	0.498642	0.312633	0.0860723	0.320289	0.239904
HTR1B	0.244228	0.0646875	0.149359	0.754592	0.042137	0.214771	0.0316877	0.397652	0.232877	0.0801474	0.215757	0.106828	0.134555	0.0079779	0.131175	0.147479	0.245408	0.0974701	0.146238	0.148044	0.0993754	0.215123	0.145937	0.214112	0.274524	0.222136
LRP1	0.242888	0.149417	0.100208	0.231574	0.115173	0.01386	0.176757	0.270788	0.0434021	0.284264	0.110961	0.00640431	0.06855	0.027373	0.00408065	0.00927313	0.180436	0.0969471	0.00317499	0.0759741	0.145563	0.510234	0.489766	0.00614038	0.112625	0.0952969
EPHB2	0.0939088	0.109377	0.0556002	0.197933	0.103497	0.0632943	0.0632876	0.185678	0.0666251	0.0202035	0.0909712	0.291562	0.0881819	0.165023	0.320773	0.102597	0.135397	0.158902	0.168958	0.280919	0.0205452	0.303532	0.696468	0.0327722	0.135082	0.322713
OR4D11	0.323493	0.185171	0.204799	0.175518	0.0747424	0.208758	0.23099	0.106661	0.503363	0.339784	0.511728	0.338817	0.0278384	0.149784	0.310349	0.4111	0.160971	0.259911	0.236686	0.152781	0.12209	0.017565	0.629425	0.478844	0.248504	0.661183
GRM1	0.335093	0.139692	0.0916431	0.224039	0.136333	0.622609	0.0464113	0.0530867	0.0654081	0.0637487	0.0511076	0.377391	0.218662	0.00876729	0.103058	0.0145262	0.224367	0.0661354	0.401957	0.112893	0.0123454	0.282703	0.290035	0.155541	0.0104079	0.177549
OR10Z1	0.29981	0.23372	0.173113	0.0881856	0.0305196	0.141749	0.142674	0.00175916	0.29156	0.560476	0.250543	0.292329	0.0129943	0.0764454	0.317038	0.286194	0.0935123	0.177567	0.199216	0.13229	0.107979	0.0577248	0.250052	0.682962	0.241456	0.437256
OR4F6	0.282308	0.245285	0.230529	0.15174	0.120697	0.105481	0.155871	0.0844166	0.0788353	0.673359	0.628581	0.326641	0.0153926	0.170217	0.301476	0.138627	0.247899	0.167755	0.175705	0.0238198	0.0943612	0.205566	0.152938	0.429194	0.213503	0.60944
OR2T27	0.288969	0.310113	0.344331	0.0929846	0.104239	0.361123	0.182847	0.0642806	0.00361187	0.472837	0.265565	0.465898	0.00291658	0.20144	0.257345	0.48802	0.152929	0.386134	0.288912	0.364001	0.0993032	0.260654	0.400091	0.534102	0.276892	0.0827787
PDE4D	0.273249	0.047166	0.0454443	0.0946494	0.0525685	0.17832	0.0328433	0.0219888	0.0182069	0.159783	0.106852	0.264857	0.0742539	0.0113148	0.179008	0.205647	0.258544	0.0402006	0.0460905	0.153616	0.0586816	0.285727	0.714273	0.211552	0.119174	0.0917592
GRM6	0.218725	0.143877	0.123442	0.0595548	0.208426	0.287236	0.0681495	0.107305	0.0999653	0.155817	0.0877127	0.334531	0.037043	0.0731462	0.0549078	0.0757803	0.121445	0.0322904	0.067827	0.324071	0.00755441	0.269635	0.665469	0.207932	0.0625103	0.1164
GPR19	0.279807	0.167809	0.145725	0.257599	0.147383	0.0958	0.133126	0.147714	0.482311	0.151521	0.13833	0.0666845	0.148293	0.236596	0.469509	0.533091	0.154786	0.159441	0.0280563	0.177837	0.198877	0.35644	0.0845607	0.0240137	0.215569	0.64356
SSTR1	0.249106	0.0520646	0.0107945	0.23029	0.011274	0.539149	0.0898768	0.15394	0.222361	0.0752063	0.0630298	0.10091	0.00479063	0.0443839	0.0913908	0.0345188	0.296137	0.0274024	0.703863	0.248791	0.0575005	0.230829	0.13459	0.198969	0.116675	0.237458
HTR1A	0.218508	0.035966	0.0659766	0.412853	0.0794705	0.776913	0.121303	0.19897	0.193939	0.127068	0.210806	0.190398	0.148312	0.0190154	0.126572	0.0269471	0.223087	0.0641205	0.553008	0.180386	0.147242	0.162652	0.182189	0.208597	0.14385	0.186751
RSPO2	0.247736	0.0117998	0.0835553	0.411071	0.0617654	0.702167	0.016498	0.0844776	0.257819	0.172659	0.297833	0.138892	0.163215	0.0392208	0.212465	0.045282	0.148162	0.0474982	0.482863	0.161432	0.0531181	0.271066	0.0762806	0.266111	0.0859884	0.19223
MTNR1B	0.424764	0.0770614	0.121576	0.0277851	0.225792	0.400023	0.0727057	0.198922	0.0623779	0.0118913	0.193302	0.126301	0.203417	0.0545757	0.509183	0.374223	0.131235	0.0166132	0.235609	0.39446	0.0573642	0.339879	0.150258	0.490817	0.25622	0.0294164
ADCYAP1	0.251425	0.0626396	0.0804459	0.472171	0.0763158	0.728263	0.126793	0.245766	0.247204	0.12085	0.251855	0.160225	0.0880819	0.053612	0.221199	0.0421907	0.271737	0.0494114	0.564759	0.181659	0.149254	0.167874	0.107262	0.242014	0.246635	0.159081
ADRA1A	0.401473	0.147284	0.0291019	0.117979	0.179732	0.598527	0.0534122	0.285652	0.0168944	0.204029	0.0755372	0.0541178	0.118473	0.0961126	0.324806	0.0590563	0.374225	0.0235156	0.512069	0.323534	0.054175	0.359805	0.114693	0.181149	0.0579351	0.0914518
GNA15	0.334946	0.163794	0.0784528	0.188459	0.0673401	0.164684	0.0221204	0.125386	0.0602413	0.459748	0.118257	0.302799	0.277012	0.0304298	0.479186	0.216849	0.334794	0.110414	0.240931	0.222093	0.160213	0.426302	0.353409	0.127897	0.281409	0.520814
ADRB3	0.27546	0.0917935	0.0308321	0.239552	0.134002	0.543986	0.23379	0.137391	0.291454	0.0557256	0.311724	0.0669565	0.21954	0.0109197	0.153233	0.0212679	0.220853	0.0205392	0.688276	0.00136677	0.355082	0.293016	0.230471	0.233069	0.0202663	0.0362781
DRD5	0.323882	0.0581073	0.0857479	0.456023	0.1389	0.514374	0.179368	0.465451	0.315302	0.0333039	0.0661221	0.0814081	0.143628	0.0561835	0.0822145	0.0140424	0.28942	0.0471031	0.676118	0.318141	0.150325	0.203858	0.255586	0.273729	0.00675618	0.177574
GALR1	0.344327	0.236468	0.0832794	0.592967	0.113502	0.54706	0.181269	0.154955	0.304585	0.121971	0.273427	0.26378	0.30267	0.0595746	0.344608	0.0846637	0.165068	0.0141886	0.175632	0.220319	0.655392	0.182201	0.14363	0.296231	0.123679	0.0432679
NPY	0.23821	0.037424	0.0583529	0.260438	0.102653	0.64626	0.00477128	0.0291368	0.210782	0.297965	0.243161	0.170812	0.0314834	0.136115	0.0778196	0.0667412	0.233038	0.189093	0.759652	0.223289	0.152937	0.240348	0.0338157	0.225715	0.0854314	0.20406
PRLHR	0.325732	0.16135	0.0782399	0.350046	0.0451105	0.57244	0.184712	0.31735	0.292669	0.0285297	0.190936	0.0601151	0.317907	0.148391	0.125595	0.0147679	0.42756	0.00941795	0.497794	0.161571	0.0650072	0.216477	0.249933	0.206252	0.110746	0.314419
AKAP13	0.155337	0.00444758	0.0687575	0.00474794	0.156577	0.318451	0.0260545	0.166011	0.233057	0.0172146	0.0595111	0.189019	0.0531397	0.00728812	0.0630872	0.175727	0.393614	0.0603904	0.186961	0.198825	0.0491298	0.580601	0.321606	0.0949538	0.136906	0.419399
ADCY8	0.213951	0.183808	0.164792	0.200424	0.0764979	0.6841	0.0419886	0.183763	0.0290243	0.141915	0.0497899	0.3159	0.0200124	0.148057	0.214521	0.0771652	0.126924	0.144161	0.521922	0.303598	0.0534231	0.233213	0.213753	0.0158595	0.12599	0.148065
TACR3	0.213088	0.121028	0.0687807	0.446622	0.0373461	0.771472	0.220014	0.175818	0.228528	0.110046	0.219402	0.186262	0.0906645	0.0285765	0.165387	0.0283791	0.212396	0.126766	0.6147	0.196013	0.117233	0.102091	0.0471046	0.192926	0.0440869	0.165078
IGF2R	0.084646	0.0515277	0.0658448	0.119278	0.121149	0.125878	0.0707456	0.00903526	0.121659	0.19047	0.0591135	0.130789	0.00867579	0.107048	0.679215	0.00899259	0.0708475	0.0674109	0.146693	0.0115885	0.141177	0.320785	0.188249	0.0124665	0.062811	0.0461947
PDGFRB	0.241236	0.224164	0.133927	0.274319	0.0314043	0.167269	0.0461045	0.264147	0.155987	0.0677447	0.122204	0.208583	0.028007	0.201855	0.520992	0.159602	0.214061	0.170836	0.357129	0.143739	0.0546596	0.479008	0.283888	0.128418	0.153296	0.372995
GPRC5C	0.064792	0.0259918	0.057932	0.134732	0.0881674	0.682878	0.0259379	0.0108707	0.143924	0.22555	0.317122	0.229145	0.034915	0.109852	0.295327	0.265312	0.0321749	0.0858306	0.526635	0.275103	0.0142987	0.299387	0.129247	0.426728	0.0783866	0.455171
SRC	0.331452	0.105897	0.177431	0.0489021	0.0420463	0.0216779	0.0298925	0.114435	0.060182	0.124345	0.382568	0.035869	0.228912	0.0181034	0.0274167	0.00909786	0.111553	0.472925	0.224749	0.158975	0.172349	0.527075	0.00856065	0.0124414	0.0784463	0.289809
MYC	0.57632	0.0340516	0.131113	0.0882298	0.0203101	0.244712	0.130261	0.180851	0.620693	0.0777605	0.379307	0.0147133	0.356044	0.00286851	0.247422	0.0110676	0.351849	0.0744362	0.245141	0.166404	0.150796	0.193031	0.354258	0.0989494	0.226386	0.23181
GPR182	0.223209	0.12166	0.12012	0.21552	0.360613	0.00617268	0.0359772	0.228489	0.155604	0.0883064	0.220867	0.102119	0.0832334	0.225423	0.143982	0.039866	0.294957	0.518316	0.105911	0.0539105	0.131466	0.481684	0.379364	0.00904061	0.149974	0.274155
PAQR7	0.20425	0.140912	0.0928734	0.13122	0.178183	0.13069	0.0222155	0.166046	0.253637	0.109209	0.250045	0.150701	0.0473041	0.00327243	0.0198384	0.113729	0.0314018	0.101406	0.202699	0.228809	0.0515817	0.367581	0.264291	0.172295	0.0616441	0.632419
ARRB2	0.0121713	0.131749	0.0752787	0.190944	0.252797	0.0312276	0.16856	0.00869856	0.0908816	0.00628142	0.0984844	0.0900655	0.00611465	0.0874275	0.601647	0.128644	0.020955	0.0894345	0.230168	0.0524733	0.208692	0.398353	0.359541	0.0903745	0.0819603	0.388849
ARHGEF2	0.130752	0.0232419	0.0036166	0.0616792	0.202642	0.110489	0.0673892	0.276111	0.0509559	0.0259791	0.19706	0.0828383	0.132763	0.0534487	0.175731	0.0273014	0.293274	0.123137	0.00211199	0.156978	0.0261273	0.584065	0.148356	0.415935	0.0375877	0.241188
RGS6	0.00692969	0.0925697	0.00585102	0.0968816	0.0194815	0.0293375	0.0842421	0.0583931	0.00619947	0.14914	0.130056	0.156537	0.0816105	0.0912163	0.106082	0.0292001	0.0322651	0.127894	0.0874408	0.146453	0.0760265	0.145439	0.843463	0.100391	0.0148377	0.071983
NLRP6	0.0051579	0.252867	0.029098	0.191214	0.209294	0.306196	0.0838556	0.0792108	0.0452881	0.212004	0.102783	0.121039	0.0246483	0.134673	0.345793	0.263386	0.0847445	0.163755	0.310203	0.326786	0.22373	0.305675	0.232127	0.606184	0.393816	0.575995
PLCE1	0.203868	0.152131	0.141757	0.253291	0.0371535	0.257394	0.245181	0.274564	0.129825	0.260126	0.229233	0.276357	0.0358723	0.152752	0.320141	0.509138	0.0498403	0.186052	0.195222	0.151357	0.0598183	0.391175	0.608825	0.141205	0.016648	0.335915
CX3CR1	0.0745698	0.190824	0.0219194	0.195261	0.0301725	0.0536142	0.0720525	0.0993724	0.0481472	0.224644	0.108717	0.14832	0.114259	0.124314	0.0858427	0.261432	0.123353	0.113234	0.121128	0.262656	0.0723375	0.280774	0.719226	0.15803	0.0348071	0.0109666
OR51I1	0.157461	0.147773	0.0985835	0.110342	0.0707736	0.095871	0.146876	0.0580357	0.233019	0.302719	0.192614	0.19261	0.00522879	0.0541526	0.113146	0.143845	0.0280801	0.0984438	0.146905	0.193997	0.109077	0.032181	0.806003	0.273052	0.169979	0.0139042
PREX2	0.205531	0.194455	0.127069	0.0473058	0.119234	0.311637	0.103754	0.139764	0.0334296	0.0617864	0.00119442	0.215851	0.0417996	0.133983	0.779916	0.0522587	0.18916	0.0484271	0.109837	0.220084	0.038047	0.167829	0.529753	0.0723016	0.11152	0.0138089
OR2T6	0.269734	0.210413	0.218457	0.172269	0.177851	0.142881	0.183677	0.0692297	0.374794	0.28062	0.278861	0.269792	0.0453647	0.132207	0.158352	0.215457	0.0972713	0.151304	0.194258	0.0725391	0.111569	0.0160699	0.355253	0.730208	0.21874	0.34204
OR2M3	0.220169	0.238706	0.217922	0.154381	0.117913	0.172672	0.218416	0.0820827	0.444957	0.386747	0.252773	0.293023	0.0320498	0.152879	0.0682351	0.239357	0.0622982	0.185779	0.208997	0.22335	0.132033	0.104608	0.665307	0.706977	0.240177	0.0580152
OR8K5	0.236181	0.206612	0.111131	0.159082	0.146599	0.124629	0.129478	0.0134629	0.0263864	0.193494	0.280837	0.235182	0.0388516	0.062714	0.297313	0.243668	0.147457	0.110802	0.162976	0.138945	0.0367203	0.117536	0.111732	0.529594	0.203392	0.702687
OR51B2	0.160234	0.17936	0.0581873	0.0751236	0.11995	0.0581862	0.105123	0.0155134	0.147147	0.283699	0.18907	0.243233	0.00483194	0.022715	0.137735	0.227507	0.0884261	0.111247	0.0649832	0.223434	0.0896446	0.0579048	0.756767	0.333216	0.188242	0.0666704
CNR1	0.0154148	0.12458	0.0685515	0.142906	0.0515013	0.182974	0.153085	0.133238	0.129958	0.300328	0.137841	0.1679	0.0548106	0.118909	0.208437	0.00939516	0.0805217	0.059404	0.139516	0.168388	0.0629823	0.183954	0.239612	0.350154	0.143272	0.791563
OR6F1	0.225737	0.208044	0.122757	0.0117512	0.175154	0.118834	0.15482	0.0100613	0.189355	0.260265	0.121465	0.289929	0.0739008	0.131556	0.106133	0.266582	0.178278	0.143767	0.051918	0.259224	0.105434	0.154798	0.710071	0.416016	0.132698	0.038498
OR8U8	0.132585	0.132663	0.15374	0.00760785	0.143477	0.217353	0.0245145	0.050855	0.123297	0.0123002	0.135282	0.327998	0.0644874	0.0711192	0.532352	0.152587	0.672002	0.148868	0.132007	0.149834	0.00422965	0.309463	0.0147869	0.0444627	0.206514	0.0392697
OR12D2	0.22338	0.209891	0.201503	0.0240634	0.287348	0.0124722	0.143296	0.0912932	0.15404	0.293482	0.149426	0.251626	0.0622878	0.125643	0.245397	0.233014	0.113081	0.0889133	0.0768646	0.0985351	0.10354	0.17197	0.203757	0.352475	0.17816	0.748374
OR10J3	0.123496	0.214703	0.201873	0.130183	0.736465	0.104424	0.171018	0.0702925	0.136694	0.521506	0.414295	0.0300625	0.0935658	0.108598	0.263535	0.044193	0.00346514	0.17504	0.142004	0.187011	0.146373	0.0684278	0.171897	0.290307	0.200292	0.119008
OR10J5	0.172343	0.261614	0.240333	0.175994	0.644364	0.170647	0.22801	0.161749	0.116492	0.523231	0.367139	0.565039	0.131746	0.197977	0.301687	0.0785263	0.0774372	0.202889	0.214436	0.239557	0.19591	0.102184	0.265781	0.698313	0.236387	0.0520123
CHRM2	0.225783	0.125491	0.147793	0.175576	0.215882	0.608612	0.00141578	0.0649448	0.0833281	0.161518	0.00225981	0.391388	0.0431661	0.0995896	0.0769272	0.171443	0.103969	0.11208	0.289812	0.368779	0.00408535	0.268822	0.594935	0.0629016	0.230667	0.109984
OR5T1	0.28374	0.267417	0.151952	0.176505	0.187447	0.160536	0.206966	0.111468	0.334994	0.404513	0.334563	0.300692	0.0392271	0.118558	0.301192	0.348112	0.0815753	0.161957	0.198396	0.0386283	0.0960986	0.0698074	0.413809	0.383652	0.261614	0.698808
ADCY9	5.94153e-05	0.335411	0.111645	0.27032	0.088327	0.0912352	0.0930989	0.167778	0.432136	0.290707	0.06026	0.111427	0.0528844	0.187912	0.303337	0.277604	0.0042299	0.0575624	0.00955944	0.0242505	0.0987001	0.444857	0.555143	0.142996	0.433502	0.532231
GPR25	0.255387	0.282191	0.20744	0.383329	0.185923	0.248984	0.253035	0.176768	0.293196	0.321184	0.0352188	0.00900235	0.0718529	0.146707	0.237701	0.179775	0.326492	0.429601	0.452811	0.0147817	0.189912	0.547189	0.0459437	0.127583	0.0358378	0.130364
GNB3	0.12015	0.194056	0.218711	0.194333	0.238337	0.116564	0.0208603	0.0685692	0.0916815	0.20964	0.237942	0.138048	0.00501181	0.143991	0.093098	0.189042	0.314513	0.351336	0.0441143	0.0328514	0.0972804	0.401295	0.598705	0.138343	0.0838083	0.189152
OR10K2	0.240556	0.223032	0.200435	0.0635871	0.113855	0.0909933	0.164461	0.0558144	0.294374	0.705132	0.522695	0.294868	0.0637314	0.137255	0.277132	0.257615	0.192137	0.144892	0.140737	0.207492	0.0947129	0.0656203	0.297701	0.575465	0.183491	0.301819
CRP	0.105729	0.225124	0.213519	0.0657706	0.158876	0.0417615	0.17705	0.139622	0.103045	0.436591	0.434078	0.09067	0.0789309	0.155361	0.270397	0.103549	0.178777	0.148141	0.103606	0.179491	0.11665	0.149234	0.429279	0.729603	0.141381	0.420422
OR10J1	0.206868	0.238856	0.217865	0.168182	0.712065	0.164044	0.195504	0.109021	0.022932	0.679219	0.579763	0.408366	0.0529159	0.15929	0.287935	0.0697621	0.19398	0.198491	0.205541	0.211666	0.155106	0.102169	0.153656	0.470529	0.22653	0.00232866
AGTR1	0.0631583	0.300637	0.105968	0.132877	0.290074	0.0375551	0.210847	0.166986	0.351191	0.176609	0.084523	0.644174	0.0168422	0.309407	0.216742	0.131417	0.11576	0.0606774	0.0790467	0.300285	0.0637086	0.355826	0.293004	0.392113	0.324634	0.464167
GPRC5B	0.00499011	0.0121113	0.133332	0.140162	0.146892	0.142488	0.0161156	0.0522631	0.0348768	0.168673	0.14536	0.050848	0.0331575	0.0791691	0.0363605	0.64002	0.0592453	0.144972	0.0534657	0.0576181	0.0307757	0.35998	0.246801	0.119656	0.102182	0.127981
GNA12	0.0237911	0.157572	0.118136	0.0736464	0.00892639	0.000872992	0.0752555	0.0534518	0.142883	0.164644	0.0164045	0.119753	0.00134525	0.164274	0.191316	0.0169274	0.182509	0.368257	0.0199816	0.042518	0.0901684	0.518435	0.481565	0.113981	0.0647512	0.126762
MRGPRF	0.21204	0.105	0.132628	0.200069	0.0450567	0.102513	0.0802244	0.192953	0.111251	0.338165	0.101651	0.229904	0.176702	0.268567	0.0966868	0.149937	0.215412	0.192901	0.0626739	0.148819	0.122208	0.371703	0.628297	0.202285	0.185821	0.571312
GNRH1	0.118234	0.0405713	0.290113	0.106471	0.109348	0.0618355	0.0399045	0.375577	0.247589	0.298875	0.0998904	0.0413263	0.132867	0.0344345	0.11203	0.0229001	0.0358535	0.299854	0.0422999	0.182452	0.0755232	0.404741	0.278221	0.0768187	0.166705	0.595259
RXFP4	0.0434455	0.121274	0.0271942	0.0884014	0.0835362	0.212712	0.131114	0.0801982	0.216386	0.0684998	0.205271	0.315167	0.0181442	0.0909926	0.265873	0.114713	0.210268	0.241571	0.223752	0.0869208	0.147036	0.00134444	0.0498435	0.0823265	0.116795	0.734127
ARHGEF12	0.133513	0.152771	0.0806996	0.197018	0.183149	0.0560646	0.0395279	0.038767	0.101878	0.114861	0.0129979	0.146582	0.621002	0.0809723	0.145759	0.0889079	0.193336	0.15303	0.0470532	0.0751936	0.152198	0.370781	0.549256	0.148386	0.0701173	0.629219
IGF1R	0.10286	0.118246	0.192784	0.0864335	0.255276	0.223931	0.00765188	0.320661	0.0797271	0.200841	0.133915	0.546921	0.121765	0.0452252	0.269015	0.221799	0.266015	0.200354	0.34296	0.17325	0.22494	0.524726	0.453079	0.000568532	0.0349416	0.0786596
BCL2	0.0889673	0.0453886	0.109947	0.162682	0.156433	0.0125104	0.0263332	0.000107593	0.232494	0.174942	0.102108	0.0529715	0.051133	0.0291965	0.0467906	0.173455	0.0567742	0.129898	0.360594	0.309089	0.142517	0.364974	0.635026	0.107798	0.111095	0.349581
SNX1	0.0622045	0.0973032	0.226695	0.0413631	0.0682874	0.0197103	0.0696463	0.126612	0.25521	0.0712042	0.0545716	0.249041	0.677879	0.0641477	0.188103	0.387138	0.172905	0.302584	0.00270889	0.205265	0.119135	0.322121	0.11788	0.446224	0.212127	0.164332
APLNR	0.339369	0.268194	0.0809819	0.0449801	0.408416	0.0525707	0.145581	0.0324388	0.00798446	0.198905	0.0863088	0.154858	0.0360154	0.187792	0.386873	0.449697	0.000786244	0.191747	0.0081039	0.369166	0.089929	0.318652	0.613127	0.195994	0.0142337	0.19936
MET	0.214544	0.345288	0.0208765	0.153101	0.212848	0.118518	0.0540332	0.0791453	0.0567696	0.0220089	0.117882	0.138622	0.0840364	0.138753	0.375387	0.0811962	0.225785	0.19075	0.086562	0.131157	0.109746	0.417353	0.451407	0.582647	0.314596	0.278145
OR8G1	0.307178	0.135969	0.0255012	0.0775988	0.241437	0.0467647	0.0766267	0.0172736	0.206479	0.115828	0.11534	0.125676	0.518065	0.0172763	0.15099	0.310545	0.141177	0.186639	0.0973363	0.149465	0.0912747	0.255543	0.692822	0.0715769	0.176386	0.132572
HRH1	0.0997578	0.121789	0.223828	0.0581727	0.117658	0.00539589	0.0465432	0.260574	0.401832	0.258151	0.0656019	0.48463	0.25432	0.00246905	0.169861	0.120226	0.51537	0.263966	0.0022572	0.446299	0.175103	0.41066	0.153071	0.105133	0.0856176	0.0603498
KCNMA1	0.103892	0.361172	0.137817	0.278844	0.203433	0.17282	0.184504	0.197536	0.212023	0.472597	0.0647021	0.238357	0.119946	0.2318	0.242155	0.256662	0.240285	0.538771	0.229009	0.27679	0.177032	0.393698	0.606302	0.187707	0.0902652	0.37752
OPRM1	0.33027	0.166585	0.186192	0.0320066	0.00636584	0.000853341	0.123398	0.065894	0.17056	0.132723	0.0754208	0.320798	0.00937836	0.144444	0.445486	0.195229	0.0746756	0.254887	0.0993499	0.134127	0.118881	0.257722	0.66973	0.319234	0.0104691	0.30745
CELSR1	0.298539	0.233868	0.18769	0.11453	0.0893748	0.019613	0.0651004	0.301828	0.127905	0.423285	0.1024	0.323377	0.0949073	0.123635	0.0502345	0.417741	0.403279	0.398209	0.0754473	0.316185	0.0696445	0.576715	0.231206	0.0389443	0.159103	0.390496
GRIK3	0.245563	0.29815	0.164629	0.0146744	0.248447	0.461798	0.113661	0.0885996	0.237232	0.199258	0.0815326	0.457921	0.0299974	0.160007	0.465511	0.157892	0.265567	0.0770803	0.237752	0.243334	0.0261036	0.353817	0.534489	0.348196	0.226458	0.360977
MAPK3	0.0547482	0.0178137	0.0601637	0.0636496	0.0387939	0.185007	0.106613	0.0245964	0.0351606	0.0580029	0.00991939	0.0135236	0.061863	0.0140115	0.0919947	0.125236	0.159097	0.0059999	0.194165	0.0819674	0.147448	0.165366	0.00769162	0.805835	0.0171917	0.40093
FZD1	0.280974	0.00737625	0.191163	0.265944	0.185097	0.482381	0.189904	0.14949	0.305789	0.269065	0.353366	0.143216	0.0529962	0.109069	0.646634	0.185101	0.219143	0.157373	0.529312	0.10451	0.0172003	0.242591	0.287276	0.176558	0.217167	0.550579
OR2G3	0.19118	0.236162	0.140554	0.134319	0.164821	0.0692199	0.23071	0.120318	0.502517	0.393927	0.140977	0.308131	0.110791	0.182685	0.122417	0.364347	0.0826904	0.341103	0.142823	0.310022	0.151931	0.118284	0.689978	0.381999	0.196744	0.0335739
OR5K4	0.20885	0.146202	0.120905	0.0437292	0.140012	0.015647	0.0997036	0.209775	0.345251	0.102362	0.0365313	0.233773	0.0501061	0.0492876	0.080261	0.0131392	0.0737289	0.0880142	0.0631972	0.179713	0.125533	0.158187	0.766227	0.0571896	0.16466	0.146709
OR5K2	0.260677	0.138736	0.0569889	0.0121336	0.147157	0.230381	0.178255	0.165149	0.393042	0.109796	0.127667	0.289758	0.00334493	0.254471	0.236244	0.0521398	0.0534378	0.192651	0.262475	0.00694376	0.213233	0.227795	0.509318	0.386019	0.235788	0.710242
OR51B4	0.181087	0.149293	0.0352828	0.137609	0.0886021	0.19534	0.109548	0.0335954	0.24624	0.217212	0.270637	0.213745	0.0417639	0.0293716	0.083064	0.194758	0.178209	0.0958451	0.211993	0.191518	0.116375	0.0401579	0.783361	0.422874	0.216639	0.0791949
RGS7	0.0464262	0.301728	0.248209	0.0193914	0.186011	0.105156	0.192157	0.0935215	0.251735	0.203315	0.0940545	0.355782	0.0299073	0.219612	0.24171	0.407242	0.474243	0.180562	0.0259659	0.368465	0.0100744	0.293827	0.312344	0.631535	0.218837	0.387629
OR1C1	0.150369	0.185428	0.116849	0.0367422	0.142373	0.0610561	0.130212	0.0408298	0.224195	0.179223	0.0620029	0.244723	0.0822388	0.126435	0.117713	0.258241	0.0115265	0.0999152	0.0483404	0.226433	0.0907285	0.102265	0.755277	0.317928	0.141584	0.0369519
OR2D3	0.194782	0.138111	0.206046	0.0951085	0.196321	0.50974	0.132989	0.0853154	0.068357	0.176541	0.162191	0.243275	0.0911079	0.135516	0.209675	0.0635926	0.135806	0.171116	0.319717	0.216826	0.118517	0.115963	0.756725	0.0465043	0.184732	0.567837
LPAR2	0.384983	0.378583	0.00731346	0.118108	0.558078	0.299791	0.217922	0.249095	0.374404	0.109109	0.431182	0.321706	0.348574	0.048963	0.403993	0.154156	0.0889273	0.0505593	0.0199927	0.388921	0.304268	0.441922	0.551172	0.485417	0.138938	0.542682
UTS2R	0.303407	0.0378586	0.0689155	0.0443684	0.00436953	0.287177	0.0804463	0.08408	0.16679	0.279055	0.111398	0.0539146	0.0124962	0.22253	0.504595	0.194109	0.165203	0.495405	0.195634	0.292536	0.0506759	0.384902	0.188148	0.097225	0.170508	0.279244
OR6C65	0.176273	0.128055	0.103006	0.0989314	0.11982	0.141623	0.128413	0.0678387	0.00393616	0.195595	0.140432	0.173525	0.00855648	0.0591621	0.194243	0.177813	0.111088	0.0700282	0.148527	0.170702	0.0837114	0.101367	0.791305	0.20611	0.208695	0.778373
OR2M2	0.215564	0.165966	0.169482	0.0873049	0.0907043	0.0620027	0.150902	0.0158917	0.256629	0.267343	0.12269	0.237613	0.0345389	0.0839608	0.0609135	0.184928	0.0217315	0.00836104	0.0966143	0.18937	0.0843677	0.0301614	0.324242	0.762387	0.144539	0.0150477
CFTR	0.189768	0.0173026	0.720391	0.0539579	0.214523	0.279609	0.205506	0.121271	0.257402	0.0712238	0.0224669	0.249172	0.0156807	0.0469339	0.136238	0.203761	0.255229	0.717563	0.213263	0.122536	0.241308	0.103032	0.12231	0.158843	0.185204	0.183353
CRHR2	0.250047	0.268074	0.0948786	0.102925	0.0102436	0.635346	0.0918944	0.0126032	0.0340207	0.116091	0.0952499	0.0984962	0.0448444	0.245756	0.320838	0.165712	0.0448886	0.327055	0.466385	0.364654	0.0557361	0.354501	0.284316	0.168758	0.234054	0.103246
OR10G8	0.116989	0.23834	0.135786	0.0157172	0.117597	0.203151	0.108222	0.107319	0.381968	0.2393	0.0762093	0.331567	0.0155833	0.0240153	0.241749	0.148944	0.151818	0.230136	0.0466639	0.311236	0.0473527	0.0772553	0.668433	0.312801	0.205472	0.152612
RXFP2	0.116049	0.122989	0.0336834	0.060155	0.022561	0.111266	0.0871491	0.0498641	0.062861	0.0939641	0.0758744	0.157485	0.0436216	0.0479242	0.055848	0.16222	0.0386042	0.0569312	0.142962	0.0862054	0.110773	0.0712242	0.19853	0.0275389	0.0770947	0.842515
OR10A7	0.0627665	0.0773871	0.0555355	0.0850363	0.074819	0.0833648	0.094843	0.0768289	0.0881995	0.0701968	0.0485168	0.0855408	0.0466765	0.0744738	0.143512	0.099321	0.00465278	0.0472341	0.0964346	0.100982	0.0702805	0.0891467	0.233284	0.0877532	0.123549	0.856488
OR6P1	0.265064	0.271237	0.232665	0.231882	0.00645516	0.169473	0.217536	0.0525405	0.450143	0.301698	0.286199	0.349693	0.0382213	0.149186	0.346865	0.401903	0.065008	0.167426	0.202539	0.0707484	0.144512	0.0205749	0.650307	0.519458	0.296797	0.634657
GRK5	0.166225	0.266402	0.0635003	0.210168	0.176231	0.103179	0.025738	0.245327	0.0539265	0.294236	0.0750808	0.00325991	0.052042	0.24599	0.383381	0.386351	0.0986838	0.211869	0.155811	0.109247	0.0472783	0.466237	0.23186	0.0191738	0.241676	0.533763
CMKLR1	0.614625	0.298572	0.238359	0.12454	0.0895086	0.0356984	0.146597	0.0313902	0.403578	0.359188	0.192028	0.385375	0.0279375	0.245053	0.153115	0.320932	0.290111	0.151222	0.111286	0.223437	0.117981	0.207127	0.181912	0.229501	0.167876	0.015815
OPN3	0.0139025	0.0406662	0.140142	0.267583	0.0380716	0.134538	0.0883386	0.241427	0.0425735	0.598595	0.12288	0.158285	0.321736	0.209908	0.0467796	0.119455	0.0669689	0.407705	0.0761394	0.0222354	0.109158	0.401405	0.124154	0.215363	0.0298607	0.161405
ARHGEF4	0.247247	0.171823	0.103104	0.0570043	0.190827	0.0175342	0.0658766	0.279956	0.0968978	0.00796073	0.0527813	0.374929	0.063093	0.0104828	0.605173	0.0309045	0.226574	0.42777	0.104918	0.243313	0.0822913	0.388796	0.611204	0.0105449	0.144558	0.0651074
OR2M1P	0.186684	0.214432	0.19567	0.0158629	0.0519346	0.0471379	0.174826	0.0635401	0.434261	0.26346	0.136193	0.270714	0.111977	0.158441	0.154289	0.175651	0.0380906	0.0685735	0.0625961	0.249991	0.13842	0.14793	0.563462	0.729286	0.16878	0.123301
MRGPRX1	0.0692334	0.158124	0.229614	0.0494107	0.0485392	0.042827	0.0597725	0.0123722	0.293904	0.203431	0.276599	0.314677	0.0397531	0.0554586	0.13628	0.490294	0.0246062	0.143585	0.187769	0.278989	0.105822	0.182319	0.685323	0.173063	0.128844	0.0483021
LPAR5	0.355494	0.29917	0.118674	0.254837	0.165332	0.211749	0.380409	0.292766	0.118197	0.043142	0.307238	0.336517	0.0159201	0.0240024	0.0317803	0.285053	0.146791	0.0317301	0.190655	0.190009	0.133267	0.590443	0.102704	0.0310323	0.0463065	0.409557
NPBWR1	0.122958	0.0482529	0.0431119	0.0645904	0.0534776	0.574358	0.003197	0.0631985	0.12232	0.111238	0.133823	0.0491427	0.015689	0.0868181	0.106622	0.0177241	0.1283	0.067794	0.86237	0.113512	0.23515	0.115754	0.110877	0.13763	0.0619563	0.0991299
OR2L13	0.237828	0.0472488	0.0177889	0.0861033	0.0728029	0.35743	0.143546	0.0343028	0.171705	0.0854884	0.0937345	0.194018	0.176364	0.0854648	0.287899	0.28626	0.150091	0.178159	0.712101	0.23068	0.159454	0.222453	0.0364957	0.124325	0.0742899	0.110253
TAS1R3	0.0177816	0.193409	0.113007	0.206626	0.00752051	0.150301	0.121229	0.0889392	0.199116	0.636102	0.0839021	0.0790556	0.0423456	0.0999284	0.234836	0.0552885	0.747593	0.0657962	0.190001	0.176953	0.157111	0.127094	0.765164	0.183323	0.192769	0.0746987
OR8D2	0.374283	0.162503	0.0881294	0.162343	0.21548	0.211772	0.108361	0.0975321	0.210617	0.15618	0.492376	0.216072	0.314237	0.183246	0.364283	0.496639	0.283098	0.156521	0.222706	0.16675	0.102596	0.429506	0.453424	0.625717	0.328162	0.296416
CXCL14	0.231389	0.0445221	0.101074	0.133613	0.0910095	0.176526	0.0463422	0.201586	0.0567014	0.19343	0.155271	0.448066	0.254807	0.229144	0.0363362	0.0825991	0.248704	0.551934	0.0968436	0.330167	0.0222441	0.221263	0.436929	0.0161821	0.0630976	0.0282757
ADCY4	0.0887582	0.139264	0.031702	0.127523	0.11859	0.0254801	0.0299317	0.0836818	0.0411074	0.144773	0.137648	0.122308	0.0223565	0.132673	0.0369057	0.0518931	0.241716	0.227459	0.00580553	0.138436	0.0650317	0.261278	0.0819841	0.430441	0.0371916	0.738722
OR6X1	0.0585317	0.132518	0.0951747	0.0503624	0.0932387	0.0782717	0.0937008	0.0321241	0.157599	0.0708046	0.114821	0.180487	0.0400095	0.0525464	0.148786	0.139907	0.0377352	0.153853	0.00025061	0.149899	0.0760415	0.0548441	0.819513	0.214679	0.136518	0.119163
OR8H2	0.0814776	0.298447	0.145753	0.131919	0.118717	0.129645	0.220614	0.110814	0.319717	0.425366	0.222949	0.294198	0.00854529	0.15981	0.37819	0.62181	0.245029	0.189726	0.24746	0.00750344	0.0710506	0.0369761	0.327678	0.525442	0.249746	0.57661
NALCN	0.084846	0.165998	0.108206	0.125261	0.37944	0.0551098	0.125726	0.0905059	0.0168112	0.0933035	0.0504346	0.187714	0.0604996	0.131759	0.198173	0.0204655	0.236383	0.130802	0.0172761	0.140237	0.119635	0.172576	0.228218	0.801827	0.162155	0.240246
VIPR2	0.0519478	0.208469	0.0585439	0.103647	0.148852	0.0940234	0.144751	0.103083	0.111215	0.248033	0.162938	0.308394	0.0434473	0.193373	0.255309	0.155279	0.0483012	0.271148	0.00661618	0.28059	0.0757897	0.290924	0.311774	0.434152	0.158132	0.691606
OR10H3	0.266304	0.138603	0.0837667	0.0473627	0.0475511	0.0950457	0.236554	0.0649985	0.392968	0.544909	0.35013	0.389347	0.0249631	0.0891889	0.343605	0.556758	0.00883347	0.0236317	0.174585	0.443242	0.139426	0.155759	0.551796	0.421224	0.309761	0.167553
VEGFA	0.386806	0.0634835	0.104647	0.0344704	0.31562	0.119446	0.057965	0.123183	0.0583292	0.476644	0.0794003	0.0906098	0.523356	0.0952874	0.00488918	0.0743362	0.188938	0.517942	0.122356	0.0830925	0.197286	0.426072	0.482256	0.113378	0.153747	0.246523
CDIPT	0.175282	0.44297	0.447331	0.18403	0.344093	0.375316	0.0521849	0.0576456	0.393325	0.254155	0.26787	0.294566	0.0528639	0.157247	0.0643004	0.00849143	0.289346	0.335375	0.524549	0.321538	0.177671	0.475451	0.0909831	0.165686	0.087567	0.0348784
APP	0.0998646	0.0509624	0.159888	0.0678607	0.0949616	0.358734	0.251173	0.16267	0.135456	0.137796	0.165642	0.0162013	0.235599	0.111918	0.330875	0.259759	0.110796	0.0178875	0.331128	0.131407	0.242974	0.359594	0.640406	0.172369	0.0873005	0.586252
CXCL2	0.0582185	0.0669326	0.113838	0.166937	0.259539	0.23436	0.188072	0.0067982	0.0788796	0.0374243	0.187923	0.19865	0.023277	0.0273437	0.061805	0.0543524	0.22349	0.182799	0.251789	0.095232	0.216718	0.0779848	0.481874	0.269316	0.107408	0.740461
GPR39	0.354188	0.199705	0.000489702	0.119349	0.135173	0.0465035	0.0803697	0.0714833	0.0257089	0.114636	0.251661	0.25981	0.051449	0.263319	0.0910635	0.131496	0.0860962	0.208227	0.00723763	0.340284	0.0277438	0.397684	0.560316	0.602316	0.0597172	0.0542401
NR1I2	0.17153	0.0946678	0.0454635	0.170625	0.121601	0.458283	0.0621616	0.184681	0.0188479	0.00621778	0.0721525	0.319378	0.00688201	0.214581	0.0276075	0.0439284	0.114548	0.0702901	0.682996	0.136194	0.0297256	0.317004	0.092734	0.122296	0.0703987	0.0771886
OR5P3	0.204112	0.0977714	0.139818	0.0800469	0.222793	0.196277	0.164307	0.00413663	0.673471	0.247498	0.178434	0.29176	0.00905125	0.025247	0.293144	0.418131	0.0926513	0.187886	0.23162	0.326529	0.0967525	0.0250516	0.47554	0.437346	0.253666	0.0808587
AKAP12	0.129457	0.0509039	0.126633	0.13741	0.0162568	0.074508	0.100964	0.143431	0.0371158	0.192383	0.0283855	0.271033	0.0444557	0.167687	0.173812	0.230482	0.132148	0.49103	0.140101	0.0437187	0.214725	0.414127	0.585873	0.369169	0.105288	0.214176
CXCR1	0.0505314	0.252087	0.445477	0.16068	0.0393517	0.231279	0.224545	0.118898	0.177832	0.306072	0.326376	0.410847	0.00346112	0.205044	0.188444	0.570164	0.1322	0.122898	0.331292	0.398862	0.235511	0.423577	0.49556	0.575878	0.190067	0.576423
GRIK4	0.218775	0.336419	0.224423	0.324846	0.0613589	0.286338	0.180285	0.185397	0.361836	0.494069	0.185263	0.31405	0.0596703	0.171682	0.291358	0.0591626	0.350264	0.629991	0.351563	0.370009	0.181434	0.153443	0.48202	0.0905137	0.147311	0.195114
ADORA1	0.213123	0.258666	0.183666	0.0995718	0.209363	0.0669729	0.123989	0.1596	0.13828	0.154688	0.102024	0.334778	0.0326136	0.19108	0.0852272	0.205111	0.0019547	0.402491	0.132618	0.08883	0.0831797	0.390769	0.0729789	0.350571	0.0658806	0.609231
SCTR	0.230831	0.227493	0.0543473	0.0531196	0.165216	0.193885	0.0388445	0.129743	0.107436	0.00463545	0.0159087	0.0974332	0.207404	0.0753941	0.396233	0.218339	0.245864	0.176128	0.101469	0.32306	0.054087	0.343257	0.0494437	0.603767	0.0775843	0.20751
KCTD16	0.28112	0.131109	0.0975009	0.125392	0.03161	0.0753342	0.115145	0.0843792	0.0914073	0.148304	0.0772426	0.266694	0.109042	0.0156003	0.25765	0.370261	0.00473001	0.27046	0.013574	0.224459	0.00666788	0.131952	0.71888	0.124678	0.16894	0.119454
GABBR2	0.0635304	0.0601717	0.244798	0.130672	0.111289	0.236454	0.177289	0.126649	0.127718	0.193775	0.0889859	0.257181	0.23003	0.0719145	0.0382311	0.0251624	0.148935	0.0805071	0.31032	0.151532	0.123569	0.42444	0.481929	0.138194	0.239853	0.57556
CAMP	0.699528	0.237385	0.0503455	0.226956	0.111155	0.0789686	0.132999	0.150747	0.161523	0.0320112	0.0809114	0.124618	0.104497	0.148826	0.0281233	0.0260877	0.29659	0.346338	0.146393	0.127006	0.096483	0.300472	0.0164474	0.314256	0.0559505	0.178496
PIK3R1	0.0496685	0.0570857	0.0278068	0.136055	0.165685	0.209274	0.143449	0.0564298	0.0699204	0.0174597	0.0465019	0.107534	0.131763	0.0655987	0.244344	0.04829	0.132938	0.119665	0.128276	0.0491541	0.141769	0.198927	0.351186	0.0196438	0.144644	0.790726
LEP	0.271636	0.0369134	0.00446967	0.0738251	0.0742565	0.646585	0.10392	0.0303204	0.204495	0.0224231	0.175409	0.304675	0.0434666	0.032503	0.0375019	0.11397	0.254274	0.131186	0.573935	0.0186604	0.280091	0.353415	0.137193	0.073779	0.312558	0.173789
OR8B12	0.18178	0.24263	0.00317112	0.121675	0.17752	0.203723	0.162013	0.022824	0.082949	0.302754	0.454719	0.26017	0.0483938	0.0593552	0.276454	0.220104	0.232657	0.196748	0.234328	0.241757	0.126985	0.406723	0.723546	0.343194	0.269335	0.590297
GPR4	0.0101575	0.232948	0.0271293	0.164889	0.0224131	0.182498	0.0773631	0.0526868	0.171146	0.662441	0.103462	0.294375	0.0588529	0.0746927	0.11776	0.199072	0.0519026	0.0695361	0.225888	0.0538966	0.184921	0.337559	0.477379	0.063003	0.235214	0.476263
OR14J1	0.299263	0.328031	0.309615	0.0465553	0.549813	0.0103336	0.236205	0.107716	0.418652	0.509733	0.295233	0.391837	0.0300288	0.213348	0.364089	0.455451	0.0536642	0.00353679	0.169524	0.353028	0.173032	0.272235	0.608163	0.472261	0.264073	0.316808
F2RL3	0.740751	0.134857	0.0254064	0.136804	0.231924	0.0855223	0.000857405	0.101483	0.127234	0.00774072	0.145008	0.301785	0.0882248	0.151892	0.131195	0.0465259	0.153032	0.268135	0.0973066	0.200771	0.0893614	0.259249	0.0595395	0.169759	0.125509	0.022619
PIK3R6	0.0891892	0.175346	0.0200403	0.158286	0.0808287	0.118975	0.12975	0.0844553	0.100029	0.301563	0.244795	0.257174	0.0302867	0.128962	0.20706	0.212967	0.127389	0.121341	0.156235	0.123897	0.105809	0.230788	0.370824	0.236205	0.206732	0.742826
GPR161	0.164321	0.0808011	0.0739735	0.30513	0.203326	0.0387503	0.0490652	0.163725	0.221295	0.128178	0.199695	0.0110249	0.259404	0.0196902	0.268741	0.453698	0.309838	0.204655	0.115315	0.166766	0.288721	0.18855	0.515232	0.434985	0.150805	0.484768
CHRM1	0.396373	0.201794	0.195789	0.269594	0.121938	0.0086901	0.0564677	0.137233	0.182077	0.729182	0.0249228	0.270818	0.223753	0.18562	0.00293552	0.412879	0.00519874	0.383093	0.0137397	0.0414772	0.0319691	0.190771	0.25794	0.1176	0.22719	0.162257
GRM4	0.047038	0.211411	0.0541667	0.116037	0.102126	0.0944027	0.134977	0.13489	0.117076	0.217506	0.140758	0.243483	0.0856806	0.142502	0.132311	0.139436	0.134227	0.217014	0.17294	0.218215	0.17155	0.244955	0.755045	0.340351	0.153981	0.0866663
GNAT3	0.072685	0.0912603	0.0513871	0.0216546	0.108576	0.127121	0.160987	0.0483686	0.320051	0.0347358	0.0290026	0.196025	0.159553	0.0132884	0.0518211	0.0992097	0.233079	0.219696	0.00607629	0.0817134	0.0182123	0.375027	0.624973	0.0625929	0.119174	0.379542
ESR1	0.0640382	0.180191	0.313115	0.304363	0.0506227	0.260905	0.128181	0.112226	0.118163	0.270923	0.0714371	0.213437	0.0269738	0.197476	0.138856	0.542756	0.290648	0.0693778	0.0562901	0.0593274	0.0983339	0.275094	0.463108	0.27251	0.457244	0.453716
DGKB	0.0902215	0.154446	0.0735036	0.104347	0.0668766	0.098156	0.0867845	0.0741392	0.0234584	0.10135	0.0399583	0.0728892	0.0608703	0.0525553	0.172475	0.0775527	0.0261431	0.121491	0.111256	0.00353418	0.0866133	0.134407	0.1677	0.0756254	0.158549	0.827525
SHANK3	0.31462	0.303233	0.26015	0.17325	0.120838	0.0452722	0.0517349	0.177985	0.364838	0.136557	0.127674	0.45223	0.0564448	0.051786	0.0121328	0.149471	0.110349	0.302932	0.178255	0.174984	0.18537	0.54777	0.174284	6.19885e-05	0.0564595	0.393269
CDK5R1	0.0546764	0.0238711	0.0166207	0.105923	0.0776178	0.111458	0.0805625	0.0548631	0.22853	0.54294	0.0834203	0.0352012	0.217593	0.0814124	0.213646	0.0401093	0.211252	0.306934	0.416356	0.375241	0.184393	0.269348	0.244877	0.0580172	0.0144964	0.45706
NMU	0.103946	0.123734	0.117621	0.143584	0.196072	0.148146	0.109774	0.0365745	0.0218666	0.1007	0.146471	0.277232	0.179215	0.0630222	0.722768	0.169397	0.172802	0.0907786	0.0173418	0.0273073	0.18237	0.134414	0.230051	0.0535227	0.0258708	0.553113
GNAL	0.0969913	0.227318	0.136483	0.134468	0.118128	0.032297	0.177485	0.0574359	0.116811	0.349417	0.0134594	0.233968	0.0320101	0.110777	0.202486	0.124649	0.0184658	0.0150315	0.337143	0.121524	0.200726	0.392144	0.607856	0.34037	0.154111	0.0654783
FZD7	0.244807	0.000288799	0.207972	0.178288	0.325323	0.236348	0.288114	0.219095	0.369109	0.13076	0.0966307	0.0484916	0.273772	0.32891	0.243187	0.0680492	0.337108	0.105959	0.333849	0.154779	0.148946	0.331846	0.57121	0.143162	0.064463	0.630891
