# Supplementary material for: DNA Methylation-Specific Analysis of G Protein-Coupled Receptor-Related Genes in Pan-Cancer
Source: Genes (Basel). 2022 Jul 7;13(7):1213. doi: 10.3390/genes13071213 (PMC9320183; doi:10.3390/genes13071213)
Supplement: Supplementary file 1 [file genes-13-01213-s001.zip › Table S6.xlsx]

## Sheet: Table S6
Gene	P_value	Cancer
CMKLR1	0.0825547	ACC
CAMP	0.0963284	ACC
F2RL3	0.00861921	ACC
PFS	0.0825547	ACC
CFTR	0.529728	BRCA
PFS	0.529728	BRCA
HTR1B	0.93689	CESC
PFS	0.93689	CESC
OR10J3	0.485885	CHOL
OR10J1	0.269695	CHOL
LPAR2	0.0405754	CHOL
PFS	0.485885	CHOL
GPR26	0.458083	COAD
SST	0.177459	COAD
GRM1	0.878638	COAD
HTR1A	0.518437	COAD
RSPO2	0.154488	COAD
ADCYAP1	0.66743	COAD
ADRA1A	0.876372	COAD
PRLHR	0.778296	COAD
ADCY8	0.116844	COAD
TACR3	0.510275	COAD
GPRC5C	0.200911	COAD
CHRM2	0.644843	COAD
CRHR2	0.155299	COAD
LEP	0.277477	COAD
PFS	0.458083	COAD
OR5L1	0.151023	KICH
MYC	0.333187	KICH
OR5P3	0.0915911	KICH
PFS	0.151023	KICH
OR5B12	0.885117	KIRC
OR4F6	0.946652	KIRC
OR10K2	0.907873	KIRC
OPN3	0.36693	KIRC
GPR4	0.126306	KIRC
CHRM1	0.0525505	KIRC
CDK5R1	0.679852	KIRC
PFS	0.885117	KIRC
AGTR1	0.0313343	LIHC
IGF1R	0.0843031	LIHC
PFS	0.0313343	LIHC
SNX1	0.86478	LUAD
VEGFA	0.732924	LUAD
PFS	0.86478	LUAD
LGR4	0.0100633	OV
MTNR1B	0.90648	OV
IGF2R	0.300003	OV
PDGFRB	0.862857	OV
ARRB2	0.862857	OV
PREX2	0.937436	OV
FZD1	0.729654	OV
UTS2R	0.300003	OV
NMU	0.977032	OV
PFS	0.0100633	OV
OR5L2	0.675916	PAAD
GPRC5B	0.895036	PAAD
OR8H2	0.880359	PAAD
OR10H3	0.232104	PAAD
ESR1	0.0260433	PAAD
PFS	0.675916	PAAD
INSR	0.0823438	PCPG
OR8U8	0.318058	PCPG
HRH1	0.567833	PCPG
PFS	0.0823438	PCPG
RAPGEF2	0.901166	PRAD
GPR182	0.0534724	PRAD
CXCL14	0.0244476	PRAD
GRIK4	0.543274	PRAD
PFS	0.901166	PRAD
PENK	0.326469	READ
GHSR	0.933346	READ
SSTR1	0.641339	READ
ADRB3	0.496415	READ
DRD5	0.0393667	READ
NPY	0.343428	READ
NPBWR1	0.0630038	READ
OR2L13	0.0488068	READ
CDIPT	0.756704	READ
NR1I2	0.319428	READ
PFS	0.326469	READ
GALR1	0.605743	STAD
PFS	0.605743	STAD
RPTOR	0.264277	TGCT
LRP1	0.252695	TGCT
AKAP13	0.27873	TGCT
SRC	0.149337	TGCT
ARHGEF2	0.30837	TGCT
GPR25	0.153875	TGCT
GNA12	0.288542	TGCT
CELSR1	0.264277	TGCT
LPAR5	0.372177	TGCT
SHANK3	0.292235	TGCT
PFS	0.264277	TGCT
KCNQ1	0.204941	THCA
TAS1R2	0.887116	THCA
OR5H6	0.212891	THCA
NPR3	0.668677	THCA
OR5A1	0.668982	THCA
ADCYAP1R1	0.78758	THCA
EPHB2	0.1425	THCA
PDE4D	0.964125	THCA
GRM6	0.841729	THCA
RGS6	0.989422	THCA
PLCE1	0.532214	THCA
CX3CR1	0.275588	THCA
OR51I1	0.56476	THCA
OR51B2	0.484918	THCA
OR6F1	0.0415109	THCA
ADCY9	0.784392	THCA
GNB3	0.129457	THCA
MRGPRF	0.736204	THCA
BCL2	0.331938	THCA
APLNR	0.706766	THCA
OR8G1	0.369725	THCA
KCNMA1	0.887674	THCA
OPRM1	0.215986	THCA
GRIK3	0.185203	THCA
OR2G3	0.00353212	THCA
OR5K4	0.2499	THCA
OR51B4	0.0819571	THCA
OR1C1	0.0241846	THCA
OR2D3	0.0733555	THCA
OR6C65	0.178325	THCA
OR10G8	0.0175533	THCA
OR6P1	0.0127345	THCA
ARHGEF4	0.707366	THCA
MRGPRX1	0.615245	THCA
TAS1R3	0.120426	THCA
OR6X1	0.936686	THCA
APP	0.0113513	THCA
AKAP12	0.563971	THCA
KCTD16	0.103162	THCA
OR8B12	0.839409	THCA
OR14J1	0.0012696	THCA
GPR161	0.742506	THCA
GRM4	0.422183	THCA
GNAT3	0.0588178	THCA
GNAL	0.678646	THCA
PFS	0.204941	THCA
TACR1	0.190544	THYM
GRM7	0.425437	THYM
OR10Z1	0.330905	THYM
OR2T27	0.457984	THYM
NLRP6	0.647857	THYM
OR2T6	0.645953	THYM
OR2M3	0.631304	THYM
OR10J5	0.859234	THYM
CRP	0.732986	THYM
MET	0.765873	THYM
MAPK3	0.999025	THYM
RGS7	0.102913	THYM
OR2M2	0.763559	THYM
OR2M1P	0.183347	THYM
OR8D2	0.959269	THYM
NALCN	0.360687	THYM
GPR39	0.919744	THYM
SCTR	0.648249	THYM
PFS	0.190544	THYM
NECAB2	0.000136729	UVM
P2RY6	0.28674	UVM
ADCY2	0.22147	UVM
OR4D11	0.984074	UVM
GPR19	0.0496246	UVM
GNA15	0.0597835	UVM
PAQR7	0.749789	UVM
OR8K5	0.0933648	UVM
CNR1	0.406208	UVM
OR12D2	0.643102	UVM
OR5T1	0.146049	UVM
GNRH1	0.0931736	UVM
RXFP4	0.000420546	UVM
ARHGEF12	0.359187	UVM
OR5K2	0.00994016	UVM
RXFP2	0.570266	UVM
OR10A7	0.464324	UVM
GRK5	0.0386279	UVM
ADCY4	0.0623798	UVM
VIPR2	0.0600647	UVM
CXCL2	0.919827	UVM
CXCR1	0.354707	UVM
ADORA1	0.722007	UVM
GABBR2	0.0837349	UVM
PIK3R1	0.594667	UVM
PIK3R6	0.00604372	UVM
DGKB	0.00626809	UVM
FZD7	0.0705434	UVM
PFS	0.000136729	UVM
